# Supplementary material for: Integrated Dental Practice Management in Romania: A Cross-Sectional Case–Control Study on the Perceived Impact of Managerial Training on Efficiency, Collaboration, and Care Quality Dental
Source: Healthcare (Basel). 2025 Jul 7;13(13):1631. doi: 10.3390/healthcare13131631 (PMC12249282; doi:10.3390/healthcare13131631)
Supplement: Supplementary file 1 [file healthcare-13-01631-s001.zip]

Archive with 1 entries (1 files):
- healthcare-3652106-supplementary.pdf
